# Supplementary material for: TIPMaP: a web server to establish transcript isoform profiles from reliable microarray probes
Source: BMC Genomics. 2013 Dec 27;14:922. doi: 10.1186/1471-2164-14-922 (PMC3884118; doi:10.1186/1471-2164-14-922)
Supplement: Additional file 1 — Primers used for reverse transcription and polymerase chain reaction (RT-PCR), and the expected product lengths, for various transcripts. The table includes gene name, transcript ID, forward and reverse primers used in RT-PCR experiments and expected product length. [file 1471-2164-14-922-S1.xls]

## Sheet: Sheet1
Primers used for reverse transcription and polymerase chain reaction (RT-PCR), and the expected product lengths, for various transcripts.
Sl. no.	Gene name	RefSeq Transcript ID	Forward primer	Reverse primer	Expected product length
1	DPYD	NM_000110.3	GGACCCATTAATATTGGTGGATTGCAGC	CTTATACTTGCAGGCCCAGCACC	161
		NM_001160301.1		CATGGGAATTAACCTGCTTGTTGACTCC	157
2	HNMT	NM_006895.2	GATTCTAAGCATAGGCGGAGGTGC	GAGGTTCGATGTCTTGGCTACAAGC	160
		NM_001024075.1		CTCAGAAGAGCGCTCATCATGGATC	142
3	KDELR3	NM_006855.2	GATCAGGCGGTACCAGACTGAGA	CCTTCATGTGCTTGTTAAGGCGTAGAC	190
		NM_016657.1		TGACTGTTCACATCTGTATCTGCTGGAATAC	200
4	RALGPS1	NM_014636.2	GACTAGTCTCTTCCAAGGAAGATCTTGCAG	GCTCCGATGGGAATGTCGCAC	212
		NM_001190730.1		GGTGCCTCGCCATGC TTTATTG	162
5	RPS6KA5	NM_182398.1	GCATGATGTTGGAGTGGTGCAC	ATGGTGCTAGACTGAATTACGTAAGAGATCC	84
		NM_004755.2		GCGGCATAATGAAGGGTGAAGCAT	165
6	PAFAH1B2	NM_001184748.1	GTAGCAGGTGGGATCGAGGC	GAGTCCAGCTCCATTTTAAGTCACAGG	164
		NM_002572.3		GCAAGCTTCGGCAGC GAAACC	182
7	EGFR	NM_005228.3	CTGTGCCATCCAAACTGCACCTA	GTGCGCTTCCGAACGATGTG	179
		NM_201282.1		GCGCTCAAATGAATAGTGTCAGGACTT	143
		NM_201284.1		CTAAGCATGACTCCTGAGCAGCTG	151
8	GAD1	NM_000817.2	GCTGGAGAATGGCTGACATCAACG	GAAGTACTTGTAGCGAGCAGCCATG	204
		NM_013445.3		CCTTGGAAACCATGTGTGCAGTT	149
9	GREB1	NM_014668.3	CTGGAGCCCTATGGAAAGTTCTGAC	GCAAGGTAGAAGGTGAAACAGCTGC	166
		NM_033090.2	CGCACATCTTGTACTTTGATGCCCAT		172
10	TCF21	NM_003206.3	GAGCCGCTTATGTGGAACCACC	ATCTCCTCGTCGTTGTAAAGTGTTCTCG	186
		NM_198392.2		CCC TTG GTA ATG AGG TCA CTA TTG CTG	212
