# Supplementary material for: TIPMaP: a web server to establish transcript isoform profiles from reliable microarray probes
Source: BMC Genomics. 2013 Dec 27;14:922. doi: 10.1186/1471-2164-14-922 (PMC3884118; doi:10.1186/1471-2164-14-922)
Supplement: Additional file 2 — Distribution of transcript-specific probes across transcripts, genes and platforms. The table describes the counts and percentages of transcript specific-probes for single-transcript-genes and multi-transcript-genes, for each platform. [file 1471-2164-14-922-S2.xls]

## Sheet: Sheet1
Distribution of transcript-specific probes across transcripts, genes and platforms
S. no.	Platforms	Single-trancript-genes			Multi-transcript-genes
		No.of transcript specific probes (A)	No. of transcripts (B)	No. of genes (C)	No.of transcript specific probes	No. of transcripts	No. of genes
Human Affymetrix platforms
1	HG Focus	47426 (94%)	4578 (92%)	4578 (92%)	3022 (6%)	395 (8%)	392 (8%)
2	HG U133 A	101603 (92%)	7168 (87%)	7168 (88%)	9327 (8%)	1112 (13%)	953 (12%)
3	HG U133 A 2	101539 (92%)	7168 (87%)	7168 (88%)	9327 (8%)	1112 (13%)	953 (12%)
4	HG U133 B	70548 (89%)	5138 (85%)	5138 (86%)	8358 (11%)	934 (15%)	823 (14%)
5	HG U133 Plus 2	195511 (90%)	11933 (84%)	11933 (87%)	21305 (10%)	2258 (16%)	1773 (13%)
6	HG U95 A v2	87237 (92%)	4802 (88%)	4802 (89%)	8053 (8%)	679 (12%)	606 (11%)
7	HG U95 B	62456 (91%)	3401 (88%)	3401 (89%)	6318 (9%)	465 (12%)	432 (11%)
8	HG U95 C	45919 (91%)	2691 (88%)	2691 (88%)	4635 (9%)	384 (12%)	352 (12%)
9	HG U95 D	25361 (88%)	1771 (84%)	1771 (84%)	3579 (12%)	346 (16%)	331 (16%)
10	HG U95 E	49268 (89%)	2813 (84%)	2813 (85%)	6135 (11%)	530 (16%)	492 (15%)
11	HT HG U133 A	101539 (92%)	7168 (87%)	7168 (88%)	9327 (8%)	1112 (13%)	953 (12%)
12	HT HG U133 B	70484 (89%)	5138 (85%)	5138 (86%)	8358 (11%)	934 (15%)	823 (14%)
13	U133 X3P	205723 (90%)	11734 (86%)	11734 (89%)	22735 (10%)	1886 (14%)	1460 (11%)
Mouse Affymetrix platforms
1	HT MG 430 A	145537 (96%)	9639 (94%)	9639 (95%)	6656 (4%)	662 (6%)	558 (5%)
2	HT MG 430 B	73728 (93%)	5690 (92%)	5690 (92%)	4835 (6%)	527 (8%)	464 (8%)
3	MG U74 Av2	102472 (96%)	6276 (94%)	6276 (95%)	4473 (4%)	380 (6%)	340 (5%)
4	MG U74 Bv2	89965 (94%)	5019 (93%)	5019 (93%)	5048 (5%)	402 (7%)	374 (7%)
5	MG U74 Cv2	36321 (92%)	2787 (92%)	2787 (92%)	2730 (7%)	246 (8%)	229 (8%)
6	MOE 430 A	145537 (96%)	9639 (94%)	9639 (95%)	6656 (4%)	662 (6%)	558 (5%)
7	MOE 430 B	73728 (93%)	5690 (92%)	5690 (92%)	4835 (6%)	527 (8%)	464 (8%)
8	Mouse 430 A 2	145537 (96%)	9639 (94%)	9639 (95%)	6656 (4%)	662 (6%)	558 (5%)
9	Mouse 430 2	218403 (95%)	13859 (93%)	13859 (94%)	11436 (5%)	1108 (7%)	892 (6%)
Rat Affymetrix platforms
1	HT Rat Focus	137665 (98%)	10928 (97%)	10928 (97%)	2773 (2%)	364 (3%)	325 (3%)
2	RAE 230 A	99287 (98%)	8560 (97%)	8560 (98%)	1903 (2%)	241 (3%)	213 (2%)
3	RAE 230 B	47786 (96%)	4032 (95%)	4032 (95%)	1517 (3%)	200 (5%)	193 (5%)
4	Rat 230 2	146157 (97%)	11339 (96%)	11339 (97%)	3409 (2%)	431 (4%)	385 (3%)
5	RatToxFX	13657 (98%)	1321 (98%)	1321 (98%)	238 (2%)	31 (2%)	31 (2%)
6	RG U34 A	83854 (97%)	4233 (96%)	4233 (97%)	1914 (2%)	155 (4%)	131 (3%)
7	RG U34 B	51362 (97%)	3230 (97%)	3230 (97%)	1061 (2%)	107 (3%)	100 (3%)
8	RG U34 C	56124 (97%)	3554 (97%)	3554 (97%)	1243 (2%)	113 (3%)	107 (3%)
9	RT U34	13199 (98%)	525 (98%)	525 (98%)	180 (1%)	12 (2%)	12 (2%)
For each platform, A: Percentages were calculated in terms of total number of transcript specific probes (probes with 100% identity and coverage and those specific to a transcript were considered) identified for the platform B: Percentages were calculated in terms of total number of transcripts for wich expression can be derived using the platform C: Percentages were calculated in terms of total …
