# Supplementary material for: TIPMaP: a web server to establish transcript isoform profiles from reliable microarray probes
Source: BMC Genomics. 2013 Dec 27;14:922. doi: 10.1186/1471-2164-14-922 (PMC3884118; doi:10.1186/1471-2164-14-922)
Supplement: Additional file 3 — Distribution of transcript-specific probes and transcript-specific probe-clusters across platforms. The table describes the distribution of transcript-specific probes and of transcript-specific probe-clusters for single-transcript-genes and multi-transcript genes, across platforms. [file 1471-2164-14-922-S3.xls]

## Sheet: Human_platforms
Distribution of transcript-specific probes and transcript-specific probe-clusters across platforms
No. of transcript-specific probes	No. of transcript-specific probe-clusters
	HG-Focus		HG U133 A		HG U133 A 2		HG U133 B		HG U133 Plus 2		HG U95 A v2		HG U95 B		HG U95 C		HG U95 D		HG U95 E		HT HG U133 A		HT HG U133 B		U133 X3P
	STGs*	MTGs**	STGs	MTGs	STGs	MTGs	STGs	MTGs	STGs	MTGs	STGs	MTGs	STGs	MTGs	STGs	MTGs	STGs	MTGs	STGs	MTGs	STGs	MTGs	STGs	MTGs	STGs	MTGs
1	41	56	86	185	86	185	103	157	129	363	43	80	48	44	63	39	79	48	70	61	86	185	103	157	95	166
2	41	36	61	107	61	107	72	76	104	192	32	46	23	27	55	26	57	26	43	39	61	107	72	76	67	110
3	32	18	40	53	40	53	74	41	77	106	33	32	28	19	60	16	44	20	45	26	40	53	74	41	60	52
4	39	13	58	39	58	39	62	42	95	88	29	28	17	16	44	24	42	15	42	20	58	39	62	42	71	44
5	43	13	51	26	51	26	60	33	83	60	32	24	23	17	38	8	43	14	38	20	51	26	60	33	74	50
6	64	16	82	47	82	47	57	17	108	68	25	20	15	3	31	5	33	9	37	22	82	47	57	17	97	51
7	95	8	110	22	110	22	66	20	147	49	28	12	13	8	30	8	35	15	36	18	110	22	66	20	140	32
8	160	7	181	33	181	33	103	28	252	63	32	14	24	10	36	14	53	12	41	13	181	33	103	28	206	47
9	291	27	365	51	365	51	176	29	444	87	33	16	28	8	47	14	40	11	46	15	365	51	176	29	377	67
10	590	28	718	77	718	77	398	58	910	137	42	11	37	7	45	7	39	11	47	11	718	77	398	58	568	85
11	3036	162	3475	342	3475	342	2594	309	4850	662	58	11	31	7	60	6	50	11	56	14	3475	342	2594	309	5103	703
12	5	2	37	11	37	11	30	7	107	22	63	11	48	7	47	6	63	12	64	17	37	11	30	7	83	17
13	10		36	10	36	10	22	2	103	22	120	19	65	13	76	14	67	7	100	12	36	10	22	2	58	18
14	5		28	4	28	4	22	2	81	7	152	26	97	14	111	10	90	6	117	13	28	4	22	2	59	10
15	13	1	18	2	18	2	27	3	77	7	312	34	260	28	171	24	112	14	197	32	18	2	27	3	59	12
16	78	5	27	4	27	4	30	8	83	13	2868	242	1972	176	1250	125	691	91	1209	142	27	4	30	8	69	11
17	3		35	4	35	4	20	4	80	13	19		15	3	12	4	6	1	13	2	35	4	20	4	71	12
18	1		34	3	34	3	33	6	94	11	11		9	1	8	1	8	1	16	1	34	3	33	6	70	17
19			53	4	53	4	38	5	139	19	8	2	8	1	13	1	11	2	14	1	53	4	38	5	116	20
20	5		88	4	88	4	71	3	212	17	7	1	4		10	1	9		19	3	88	4	71	3	180	28
21	3	1	139	14	139	14	145	7	356	30	12	2	7		7	3	11	1	12	2	139	14	145	7	237	27
22	12	1	720	46	720	46	537	46	1587	114	19		6	3	9		9	2	17		720	46	537	46	1841	165
23			17	1	17	1	15	1	41	6	14	1	4		11	2	8		16	1	17	1	15	1	33	6
24			26	1	26	1	7	1	42	5	14	3	15	2	19		6	2	16		26	1	7	1	37	3
25			16		16		6	2	38	4	12	1	8		12		10	1	13	1	16		6	2	29	3
26	2		42	1	42	1	6		52	3	22	2	16		12	1	7	1	14	3	42	1	6		32	3
27	1		110	3	110	3	12		108	5	26	5	12	1	16	2	10		10	3	110	3	12		32	3
28	1		14	1	14	1	12	1	45	2	30		21	1	17		9	1	29	1	14	1	12	1	46	1
29			15		15		6		50	1	47	3	28	1	27	1	16	1	33	5	15		6		49	9
30	4		21	1	22	1	17		66	1	51	3	38	7	32	2	21	2	36	4	22	1	18		77	4
31			32	3	32	3	37	2	86	4	84	3	75	10	41	2	11	1	56	7	32	3	37	2	110	8
32	1		67	2	67	2	50	2	178	11	340	15	278	21	168	13	44	2	167	13	67	2	50	2	117	10
33			161	4	161	4	111	12	451	34	2	1	1		4		1		3		161	4	111	12	648	44
34			9		9		2		17		4		3				5		2		9		2		17
35			10		10		2		25	2	5				3		2		5		10		2		12
36			9		9		2		28	2	6	1	1		4		1		4		9		2		16	2
37			3		3		1		15		4		1		3		3		4		3		1		17	1
38			22	1	22	1	1	1	46	2	3		2	1	1	1		2	2	1	22	1	1	1	20	1
39			3	2	3	2	5		23	2	5		2		2		1		5		3	2	5		24	2
40			4		4		7	1	14	1	3	1	1		3	1	1		6		4		7	1	26	3
41			10		10		7		31		7		1		2		1		5		10		7		26	2
42			9		9		13	1	43	2	4		2		6		3		10		9		13	1	44	3
43			18	1	18	1	17	2	68	4	5		4		5		3		7		18	1	17	2	60	2
44			41	2	41	2	31	3	115	9	9		9		5		2	1	6		41	2	31	3	227	20
45			2		2				10		12	2	7	1	5				14		2				8
46			6		6		2	1	13	1	11	1	8	1	5		1		10		6		2	1	8	1
47			2		2		2		10		8		19	3	6		1	1	10	1	2		2		7	1
48		1	2	1	2	1			3	3	61	3	34	3	32	1	6	1	22	4	2	1			14	1
49			13		13		1		16						2				1	1	13		1		12	1
50			1		1		1		8				1								1		1		11
51			4		4		2		9		5									1	4		2		12	1
52							2		8	1					1				1				2		16
53			4		4		1		19				1						1		4		1		20
54			11		11		5		31		2				1		1		1		11		5		25	2
55			8		8		6	1	38	3	1	1						1	1		8		6	1	60
56									1		1		1		1		1		1						5
57									3		1		2		3		1		3				1		5
58									1		1				2				1						8
59			1		1		1		3				2		1	1	1		1		1		1		3
60							1		5		3		4		2				1				1		4
61									1		5		1		1				1						4
62									4		4		3		1										6
63	1		1				2		2		2		4		2				2				1		9
64			2		2		2		7		5		9	1	2		1		6		2		2		10	1
65			2		2				12				1						1		2				8	1
66			2		2		1		10			1									2		1		27	1
67			1		1				1												1				1
68																									1
69									1																2
70												1			1										2
71	1								2		1														1
72					1				1						2						1				3
73									1																1
74																									3
75									2																4
76			1		1				2						1						1				2
77			2		2				5												2				6	1
78															1				1						2
79													2												1
80																1			1
81																										1
82															1										3
83																			1						3
84																									2
85									1
86																									1
87									1																2
88							1																		5
89
90
91			1		1				1		1								1		1				1
92											1								1
93																			1
94											1
95													1
96																									1
98
99							1																1		1
103			1																						1
106
107
108
110									1						1										1
120													1		1		1		1
125
132																									1
142
152											1
153																									1
* STGs: transcripts from single-transcript-genes (transcripts to which the probe-clusters uniquely map) ** MTGs: transcripts from multi-transcript-genes (transcripts to which the probe-clusters uniquely map)

## Sheet: Mouse_platforms
Distribution of transcript-specific probes and transcript-specific probe-clusters across platforms
No. of transcript-specific probes	No. of transcript-specific probe-clusters
	HT MG 430 A		HT MG 430 B		MG U74Av2		MG U74 Bv2		MG U74 Cv2		MOE430A		MOE430B		Mouse430A 2		Mouse430 2
	STGs*	MTGs**	STGs	MTGs	STGs	MTGs	STGs	MTGs	STGs	MTGs	STGs	MTGs	STGs	MTGs	STGs	MTGs	STGs	MTGs
1	76	81	132	68	67	32	87	35	23	23	76	81	132	68	76	81	120	143
2	64	36	107	38	70	27	61	24	17	17	64	36	107	38	64	36	108	69
3	46	32	80	21	91	22	68	24	6	6	46	32	80	21	46	32	80	51
4	76	26	64	24	49	15	68	16	11	11	76	26	64	24	76	26	103	48
5	44	17	71	12	42	10	61	4	10	10	44	17	71	12	44	17	78	28
6	64	7	85	10	44	9	42	10	5	5	64	7	85	10	64	7	112	16
7	90	13	83	12	56	7	53	9	7	7	90	13	83	12	90	13	131	23
8	113	20	113	14	55	11	60	8	10	10	113	20	113	14	113	20	189	32
9	220	22	161	16	73	7	56	14	7	7	220	22	161	16	220	22	308	33
10	426	33	311	22	54	9	55	11	7	7	426	33	311	22	426	33	617	48
11	5373	261	3133	230	88	12	81	5	7	7	5373	261	3133	230	5373	261	7006	398
12	37	3	50	3	91	12	71	10	9	9	37	3	50	3	37	3	108	8
13	34	7	42	2	173	9	141	10	7	7	34	7	42	2	34	7	98	11
14	31	4	34		174	14	186	16	7	7	31	4	34		31	4	89	4
15	38	4	32	1	370	17	317	22	16	16	38	4	32	1	38	4	81	6
16	40	7	38	1	3894	136	2544	147	87	87	40	7	38	1	40	7	91	7
17	45	6	30		72	4	29	1			45	6	30		45	6	80	6
18	51	3	36	1	56	1	21	1	1	1	51	3	36	1	51	3	100	4
19	45	4	29	3	62	1	19	1	2	2	45	4	29	3	45	4	90	8
20	100	4	60	2	36	5	22	1			100	4	60	2	100	4	180	8
21	160	5	78	4	33		11	3			160	5	78	4	160	5	259	12
22	1523	47	569	35	30	1	23		1	1	1523	47	569	35	1523	47	2113	97
23	13		15		25	1	23	1			13		15		13		56	1
24	30		23		18	1	15	1			30		23		30		69
25	19		14		17		13		1	1	19		14		19		34
26	27		14		18		16	1	1	1	27		14		27		54	2
27	21		18		21	2	24	1	1	1	21		18		21		50	2
28	20	3	12	1	20	1	27	1			20	3	12	1	20	3	40	5
29	28	1	8		33		36	1	1	1	28	1	8		28	1	39	2
30	29		9	1	32	2	53	1			29		9	1	29		47	1
31	46	2	16		57	2	88	3			46	2	16		46	2	76	4
32	64		22		263	5	412	12	1	1	64		22		64		117	2
33	369	6	110	5	3		7				369	6	110	5	369	6	586	16
34	8		3		8	1	8				8		3		8		25
35	7		4		3	1	7				7		4		7		16
36	9		5		3		7	1			9		5		9		14
37	4		4	1	3		8				4		4	1	4		17	1
38	10	1	2		4		2				10	1	2		10	1	17	1
39	10		3		6		6				10		3		10		20	1
40	12		5		6		5				12		5		12		23
41	12	2	6		7		2				12	2	6		12	2	17	2
42	12		4		3		6	1			12		4		12		27
43	14		4				8	1			14		4		14		27
44	91	4	34		3		6				91	4	34		91	4	164	5
45	2		1		3	1	12	1			2		1		2		8
46	6		2		3		19		1	1	6		2		6		14	1
47	2				6	1	22				2				2		8	1
48	4				22	1	66	3			4				4		5
49	2		1				2				2		1		2		2
50	3										3				3		4
51		1	1									1	1			1	5	1
52	3		1		1		2				3		1		3		12
53	1				1		1				1				1		5
54	12						3				12				12		15
55	27		7		1						27		7		27		47
56	2						1				2				2		3
57	2						2				2				2		2
58
59							2										3
60	2		2				8				2		2		2		3
61							2										2
62	2						2				2				2		2
63	2						5				2				2		4
64	2				2		6	1			2				2		4
65	2						1				2				2		7
66	2		1								2		1		2		13
67
68	2						1				2				2		3
69	2		1								2		1		2		2
70	2						1				2				2		2
71
72					1
73
74	1										1				1		2
75
76					1		1
77	1						1				1				1		3
78							1
79
80							1										1
81
82					1
83
84
85
86							1
87
88
89					1
90
91
92
93	2										2				2		2
94
95
96							1
98
99
103
106
107
108
110
120
125
132
142
152
153
* STGs: transcripts from single-transcript-genes (transcripts to which the probe-clusters uniquely map) ** MTGs: transcripts from multi-transcript-genes (transcripts to which the probe-clusters uniquely map)

## Sheet: Rat_platforms
Distribution of transcript-specific probes and transcript-specific probe-clusters across platforms
No. of transcript-specific probes	No. of transcript-specific probe-clusters
	HT Rat Focus		RAE230A		RAE230B		Rat230 2		RatToxFX		RG U34 A		RG U34 B		RG U34 C		RT U34
	STGs*	MTGs**	STGs	MTGs	STGs	MTGs	STGs	MTGs	STGs	MTGs	STGs	MTGs	STGs	MTGs	STGs	MTGs	STGs	MTGs
1	141	74	107	46	92	38	150	83	20	7	53	17	53	12	68	12	9	1
2	122	32	87	18	92	24	128	42	14		50	8	66	9	54	8	2
3	110	18	83	10	72	13	107	21	14		45	11	49	9	51	6
4	126	15	99	7	66	9	129	15	23	1	34	6	33	3	47	3	5
5	133	11	82	5	76	8	139	13	13	1	44	4	40	7	50	6	7	1
6	155	11	117	6	94	4	158	10	14		42	1	39	2	49	1	6
7	177	6	124	6	97	2	184	6	20	2	45	2	51	3	48	3	3	2
8	260	18	191	12	136	6	267	19	37	1	53	5	50	2	49	1	4
9	499	12	376	9	238	5	510	14	76	1	52	4	66	1	69	5	3
10	1014	30	854	21	412	14	1029	33	171	7	61	4	76	1	69	3	5
11	5911	108	5359	84	1864	58	5973	135	888	11	75	7	91	4	123	6	7
12	74	3	32	3	35	1	86	4			102	5	118	6	155		2
13	60	1	22	1	31		75	1			155	2	176	3	193	6	7	2
14	67	1	21		28		73	2	1		205	10	244	10	263	13	6
15	54	2	23	2	24	1	63	3			237	8	307	4	372	11	7	1
16	45	2	16	1	19	1	48	2	4		1735	41	1283	28	1367	20	11
17	61		24		21		70				12		16		18		12
18	75		34		29		83				15	1	9		11	1	16
19	107	2	51	1	42	1	119	2	2		12		8		14	1	30
20	155	3	70	1	60	3	171	4	2		12	1	10		11		225	3
21	270	4	136	3	87	1	287	5	7		12	1	9		10		1
22	811	6	484	3	248	10	867	12	12		10	2	8		19	1	3
23	14	1	7	1	4		18	1			29		14	1	15		2
24	16		4		6		21				20	5	17		16
25	22		4		9		25				15		14		15		2
26	7		3		6		7				28		16		31	2	2
27	18		2		8		20				29		20		24		3
28	11		5		6		13				46		30		32	1	1
29	36		12		10		39				54	1	29		46		2	1
30	32		12		11		35				61		44		36		4	1
31	33		16		10		43				69		55	1	47	1	1
32	80	1	27		28		98	1			533	6	103	1	91	2	2
33	125	2	51		38		154	1	1		1		2		3		4
34	6		3		3		10				5	1	2		1		4
35	4						4				7		10		3		5
36			1		1		3				3		2		4		4
37	8				3		9				6		1		6		4
38	3		2		1		7				8		4		6		8
39	8				2		10				5		4		2		4
40	3		1		1		5				8		4		5		64
41	9		2		3		12				4		4		4		1
42	5		1		2		7				12		6		5
43	5		1		2		12				10		4		1		1
44	24		6		7	1	30				10		2		3
45	3						2				10		3		7
46	2		2				2				19		4		4		1
47	2						1				16		7		8
48							1				97		8		9
49	1				1		1					1					2
50	1						1				1				2		1
51	2				1		3				2		1
52	2		1		1		3				1		1
53	3						2						2				2
54	3				2		4
55	7				2		11	1			1				1		2
56	1		2				1				2		1		3		1
57					1								2		2		2
58		1									1		2				4
59													2		1
60									1		4		1				7
61											4		3		1
62											3	1	2		1
63				1			2	1			2		1
64											17
65	2		1				1										1
66
67											1
68	2		2				3		1								1
69							1								3
70											1
71											2
72
73											2				1
74											1
75											4						1
76											2						1
77																	1
78	1						1				1				2		1
79											2
80											6						3
81
82											1
83
84
85																	1
86							1
87											2				1
88
89
90											1
91
92
93																	1
94
95																	1
96
98													1		1		1
99
103
106											1
107															1
108																	1
110
120
125											1
132
142											1
152
153
* STGs: transcripts from single-transcript-genes (transcripts to which the probe-clusters uniquely map) ** MTGs: transcripts from multi-transcript-genes (transcripts to which the probe-clusters uniquely map)
