# Supplementary material for: TIPMaP: a web server to establish transcript isoform profiles from reliable microarray probes
Source: BMC Genomics. 2013 Dec 27;14:922. doi: 10.1186/1471-2164-14-922 (PMC3884118; doi:10.1186/1471-2164-14-922)
Supplement: Additional file 4 — Summary of RT-PCR and TIPMaP comparisons. The details include gene name, detection status from MGEx-TDB, detection status and hybridization summary from TIPMaP and agreement between TIPMaP and RT-PCR results. [file 1471-2164-14-922-S4.xls]

## Sheet: Sheet1
Summary of RT-PCR and TIPMaP comparisons
S. no	Gene name	MGEx-TDB			RefSeq Transcript ID	TIPMaP				RT-PCR results		Agreement of RT-PCR results with TIPMaP***
		Expression status	Reliability score	Reliability rank*		Expression status	Hybridization summary (P-A-M)**	Reliability rank*	No.of probe-pairs used to derive a call	Transcribed	Not-detected
1	DPYD	Transcribed	21.97	2	NM_000110.3	Transcribed	31-0-0	1	10	4/4	0/4	A
2	DPYD		21.97	2	NM_001160301.1	Not-detected	1-30-0	1	19	2/4	2/4	PA
2	HNMT	Transcribed	19.66	3	NM_006895.2	Transcribed	31-0-0	1	38	4/4	0/4	A
3			19.66	3	NM_001024075.1	Not-detected	0-30-1	1	11	1/4	3/4	PA
3	KDELR3	Transcribed	21.94	2	NM_006855.2	Transcribed	31-0-0	1	11	0/4	4/4	C
2	KDELR3		21.94	2	NM_016657.1	Not-detected	1-30-0	1	11	4/4	0/4	PA
4	RALGPS1	Transcribed	21.75	2	NM_014636.2	Transcribed	31-0-0	1	11	4/4	0/4	A
2	RALGPS1		21.75	2	NM_001190730.1	Not-detected	0-31-0	1	9	0/4	4/4	A
5	RPS6KA5	Transcribed	21.97	2	NM_004755.2	Transcribed	31-0-0	1	18	4/4	0/4	A
2	RPS6KA5		21.97	2	NM_182398.1	Not-detected	4-27-0	3	9	4/4	0/4	PA
6	PAFAH1B2	Transcribed	16	4	NM_002572.3	Transcribed	31-0-0	1	22	4/4	0/4	A
4	PAFAH1B2		16	4	NM_001184748.1	Not-detected	0-31-0	1	11	0/4	4/4	A
7	EGFR	Transcribed	13.25	5	NM_005228.3	Transcribed	31-0-0	1	22	4/4	0/4	A
5	EGFR		13.25	5	NM_201282.1	Not-detected	0-31-0	1	22	0/4	4/4	A
5	EGFR		13.25	5	NM_201284.1	Not-detected	0-31-0	1	11	0/4	4/4	A
8	GAD1	Transcribed	21.92	2	NM_000817.2	Transcribed	28-1-2	2	9	2/4	2/4	PA
2	GAD1		21.92	2	NM_013445.3	Not-detected	0-30-1	1	11	1/4	3/4	PA
9	GREB1	Transcribed	14	5	NM_014668.3	Transcribed	31-0-0	1	11	4/4	0/4	A
5	GREB1		14	5	NM_033090.2	Not-detected	0-31-0	1	11	4/4	0/4	C
10	TCF21	Transcribed	13.78	5	NM_003206.3	Transcribed	31-0-0	1	7	4/4	0/4	A
5	TCF21		13.78	5	NM_198392.2	Not-detected	0-31-0	1	10	4/4	0/4	C
*Genes were grouped into ranks, based on their reliability scores. Ranks 1 to 10 represent high to low reliability score. **Hybridization summary: Describes the expression status of a transcript across chosen hybridizations. “P” denotes the number of times a transcript is transcribed, “A” denotes the number or times a transcript is not-detected and “M” denotes the number of times a transcript has…
